# Supplementary material for: Sex and Cross-Sex Testosterone Treatment Alters Gamma-Hydroxybutyrate Acid Toxicokinetics and Toxicodynamics in Rats
Source: Pharmaceutics. 2024 Jan 21;16(1):143. doi: 10.3390/pharmaceutics16010143 (PMC10821532; doi:10.3390/pharmaceutics16010143)
Supplement: Supplementary file 1 [file pharmaceutics-16-00143-s001.zip]

Archive with 1 entries (1 files):
- pharmaceutics-2773824-supplementary.pdf
